# Supplementary material for: Pericoronary Adipose Tissue Radiomic Features and Quantitative Plaque Analysis in Coronary Artery Disease: Insights from Coronary Computed Tomography Angiography
Source: Diagnostics (Basel). 2026 Apr 15;16(8):1174. doi: 10.3390/diagnostics16081174 (PMC13114650; doi:10.3390/diagnostics16081174)
Supplement: Supplementary file 1 [file diagnostics-16-01174-s001.zip]

Archive with 1 entries (1 files):
- diagnostics-4206150-supplementary.pdf
